# Supplementary material for: Waste Cooking Oil as Eco-Friendly Rejuvenator for Reclaimed Asphalt Pavement
Source: Materials (Basel). 2024 Mar 24;17(7):1477. doi: 10.3390/ma17071477 (PMC11012562; doi:10.3390/ma17071477)
Supplement: Supplementary file 1 [file materials-17-01477-s001.zip]

Archive with 1 entries (1 files):
- materials-2918443-supplementary.pdf
